# Supplementary material for: Pancreatic Ductal Adenocarcinoma Arising in Young and Old Patients Displays Similar Molecular Features
Source: Cancers (Basel). 2021 Mar 11;13(6):1234. doi: 10.3390/cancers13061234 (PMC7999057; doi:10.3390/cancers13061234)
Supplement: Supplementary file 1 [file cancers-13-01234-s001.zip › Supplementary_tables_Raffenne_et_al.xlsx]

## Sheet: Table S1
Table S1: Antibodies used in this study
Target	Dilution	Supplier	Reference
CML Polyclonal Antibodies	1/1000	Cell biolabs	STA-013
Hydroxy-Nonennal (HNE)	1/1000	Merck millipore	393207
Oxidative Stress Defense (Catalase, SOD1, TXN, smooth muscle Actin)	1/1000	Abcam	ab179843
Anti IgG Rabit- HRP labeled	1/1000	AbCam	ab6564
Anti IgG Mouse-HRP labeled	1/1000	AbCam	ab6728

## Sheet: Table S2
Table S2: Clinical features of the cohort Multi-centric of this study with VEOP < 45y.o
	Cohort features n=167					Univariate OS VEOP <45y.o. (18)				Univariate OS LOP >70y.o. (149)				Multivariate OS LOP >70y.o. (149)
Age groupe		VEOP <45y.o. (18)	LOP >70y.o. (149)	p		HR	95%Ci	p		HR	95%Ci	p		HR	95%Ci	p
Sexe (n = Men (%)) n=167		10 (55.56%)	75 (50.33%)	0.865		0.3108	0.08-1.21	0.078		0.786	0.52-.13	0.187
Age (median (min-max)) n=167		42 (34-45)	74 (70-88)	< 0.0001		0.945	0.78-1.14	0.571		0.985	0.93-1.04	0.611
T n=167				0.625
	T1	0	4			-	-	-		0.266	0.03-1.89	0.189
	T2	2	25			0.868	0.11-6.81	0.891		0.716	0.42-1.22	0.223
	T3	16	120			1	1	1		1	1	1
N n=167	N0/N1	7/11	35/141	0.256		2.28	0.48-11.1	0.261		2.41	1.40-4.16	0.002		0.326	wide	1
Tumor differentiation n=167				0.507
	Well	7	68			0.897	0.23-3.35	0.872		1	1	1
	Moderate	9	50			1	1	1		1.18	0.76-1.83	0.459
	Poorly	2	27			0.493	0.05-4.26	0.522		1.65	0.96-2.83	0.068
	Unknown	0	4			-	-	-		0.728	0.17-2.99	0.662
Tumor size n=155 (mm mean - CI95)		32.5 (27.3-64)	33.9 (31.0-36.8)	0.747		1.093	1.01-1.17	0.012		1.008	0.99-1.01	0.122
Vascular invasion n=167 (n (%))		9 (50)	58 (38.9)	0.349		2.408	0.953-6.08	0.064		1.064	0.83-1.36	0.619
Perinervous invasion n=167 (n (%))		3 (16.7)	104 (69.8)	0.776		6.58	0.45-95.6	0.102		1.295	0.90-1.85	0.158

## Sheet: Table S3
Table S3: Clinical features of the fused TCGA_PAAD and ICGC_PAN_AU cohort of EOP < 55y.o.
		Cohort features n=237
		EOP (70)	LOP (167)	p
Sexe (n = Homme (%)) n=237		39 (55.7)	83 (49.7)	0.494
Age (median (min-max)) n=237		49 (34-55)	76 (70-90)	< 0.0001
T n=230				0.051
	T1	5	2
	T2	6	22
	T3	54	137
	T4	2	2
N n=230				0.769
	N0	17	36
	N1	50	126
	Nx	0	1
M n=230		67	163	0.089
	M0	16	30
	M1	1	7
	Mx	50	126
Tumor differentiation n=230				0.187
	Well	9	12
	Moderate	38	94
	Poorly	18	56
	Unknown	2	1
Tumor size (mm mean - CI95) n=80		3.74 (3.1-4.3)	3.69 (3.1-4.2)	0.904

## Sheet: Table S4
Table S4: Uni and Multivariate analysis on OS and PFS of EOP and LOP from the TCGA_PAAD and ICGC_PAN_AU
		Univariate PFS EOP <55y.o. (59)				Univariate OS EOP <55y.o. (70)				Univariate PFS LOP >70y.o. (167)				Multivariate PFS LOP >70y.o. (167)				Univariate OS LOP >70y.o. (167)				Multivariate OS LOP >70y.o. (167)
		HR	95%Ci	p		HR	95%Ci	p		HR	95%Ci	p		HR	95%Ci	p		HR	95%Ci	p		HR	95%Ci	p
Sexe (Men)		1.101	0.56-2.15	0.781		0.927	0.49-1.75	0.818		1.423	0.87-2.31	0.156						0.966	0.65-1.41	0.861
Age		0.974	0.90-1.04	0.458		0.986	0.92-1.05	0.675		1.09	1.03-1.14	0.001		1.078	0.98-1.17	0.096		1.104	1.05-1.15	<0.0001		1.072	0.98-1.17	0.118
T				0.034				0.004				0.994								0.945
	T1	0.132	0.01-0.98	0.049		ND	ND	0.953		1	0.13-7.18	0.999						1.064	0.14-7.6	0.95
	T2	1	1	1		0.999	0.35-2.82	0.999		1	1	1						0.904	0.52-1.57	0.723
	T3	0.426	0.10-1.79	0.247		1	1	1		0.945	0.46-1.92	0.879						1	1	1
	T4	1.645	0.22-12.22	0.628		2.781	0.64-12.03	0.173		1.278	0.17-9.19	0.808						0.625	0.08-4.45	0.641
N
	N1	2.85	1.16-6.97	0.022		0.485	0.21-1.10	0.086		0.828	0.45-1.49	0.535						0.769	0.47-1.24	0.289
						1	1	1										1	1	1
M												0.594
	M0	0.94	0.43-2.04	0.876				0.256		1.098	059-2.03	0.765
	M1	1	1	1		0.567	0.25-1.29	0.567		1.765	0.63-4.90	0.278						1.175	0.70-1.94	0.533
	Mx	-	-	-		2.432	0.32-18.14	0.388		1	1	1						1.95	0.84-4.49	0.117
						1	1	1
Tumor differentiation												0.114
	Well	0.993	0.37-2.64	0.989				0.717		0.869	0.30-2.44	0.792		0.688	0.4-3.27	0.64		0.46	0.144-1.46	0.191		1.205	0.32-4.54	0.783
	Moderate	1	1	1		0.721	0.29-1.78	0.482		1	1	1		1	1	1		1	1	1		1	1	1
	Poorly	0.782	0.31-1.95	0.6		1	1	1		1.617	0.94-2.75	0.078		0.926	0.38-2.25	0.867		1.812	1.19-2.74	0.005		1.358	0.59-3.11	0.472
	Unknown	0.937	0.12-6.96	0.949		0.637	0.27-1.49	0.301		10.35	1.34-79.6	0.025		13.05	1.41-120.3	0.024		1.199	0.166-8.61	0.857		1.19	0.15-9.29	0.868
						0.822	0.11-6.06	0.849
Tumor size		1.149	0.86-1.53	0.345		1.184	0.84-1.66	0.336		1.25	1.04-1.49	0.016		1.1	0.97-1.3	0.096		1.271	1.05-1.53	0.0139		1.186	0.97-1.44	0.097

## Sheet: Table S5
Table S5 Mutational profile of KRAS, TP53, CDKN2A and SMAD4 in tumoral tissus from patients in our Multicentric cohort.
ID MICROARRAY	Study_Group	Age	Cell_purity	ID DNAseq	Center	KRAS_codon	KRAS_prot	KRAS_freq	KRAS_Cov	TP53_codon	TP53_prot	TP53_freq	TP53_Cov	CDKN2A_codon	CDKN2A_prot	CDKN2A_freq	CDKN2A_Cov	SMAD4_codon	SMAD4_prot	SMAD4_freq	SMAD4_Cov
PANC184	EOT	37	low	166	5					c.472C>T	p.Arg158Cys	2.35	1363
PANC18	EOT	39	high	250	1	c.34G>C	p.Gly12Arg	19.67	2334
PANC236	EOT	40	high	24	2	c.35G>A	p.Gly12Asp	30.79	1234	c.711G>A	p.Met237Ile	36.02	3648	c.330G>A	p.Trp110*	33	2512
PANC89	EOT	40	low	301	1	c.35G>A	p.Gly12Asp	4.63	2418	c.644G>A	p.Ser215Asn	4.28	3062
PANC155	EOT	42	high	112	4					c.638G>A	p.Arg213Gln	54.4	2127					c.431C>A	p.Ser144*	42.36	694
PANC1	EOT	42	low	235	1	c.34G>C	p.Gly12Arg	11.8	873	c.1024del	p.Arg342Glufs*3	7.55	2849	c.212A>C	p.Asn71Thr	8.08	2042	c.1081C>T	p.Arg361Cys	6.35	1434
PANC139	EOT	43	high	103	4	c.35G>T	p.Gly12Val	60.79	3958	c.844C>T	p.Arg282Trp	66.08	1191
PANC142	EOT	43	low	135	5	c.35G>A	p.Gly12Asp	14.95	1993	c.537T>G	p.His179Gln	18.91	1914
PANC185	EOT	43	low	157	5	c.35G>A	p.Gly12Asp	16.18	1990	c.743G>A	p.Arg248Gln	19.05	1984
PANC196	EOT	45	high	133	4	c.35G>A	p.Gly12Asp	34.61	1985	c.901_902dup	p.Gly302Glnfs*44	43.06	1865
PANC181	EOT	46	low	162	5	c.35G>A	p.Gly12Asp	19.58	2993	c.742C>T	p.Arg248Trp	11.81	3979
PANC295	EOT	46	high	194	5	c.35G>A	p.Gly12Asp	21.58	417	c.796G>A	p.Gly266Arg	34.09	657	c.172C>T	p.Arg58*	29.08	949
PANC66	EOT	46	low	284	1	c.34G>C	p.Gly12Arg	10.71	1457
PANC314	EOT	47	high	213	5	c.34G>T	p.Gly12Cys	27.27	1247	c.1025G>C	p.Arg342Pro	44.37	3874
PANC316	EOT	47	low	215	5	c.35G>A	p.Gly12Asp	5.54	1752	c.818G>A	p.Arg273His	6.48	3672
PANC104	EOT	48	high	72	4	c.35G>T	p.Gly12Val	20.23	618	c.818G>A	p.Arg273His	27.16	1160
PANC119	EOT	48	high	88	4	c.34G>C	p.Gly12Arg	17.81	1830	c.713G>A	p.Cys238Tyr	20.01	3994	c.238C>T	p.Arg80*	41.29	2698
PANC175	EOT	48	low	118	4	c.35G>A	p.Gly12Asp	13.58	3027	c.821T>G	p.Val274Gly	14.65	1905
PANC48	EOT	48	high	274	1	c.35G>A	p.Gly12Asp	26.18	1463	c.742C>T	p.Arg248Trp	11.23	3465
PANC152	EOT	49	high	145	5	c.35G>T	p.Gly12Val	41.23	1448	c.742C>T	p.Arg248Trp	37.83	1988	c.158_194del	p.Met53Thrfs*81	42.99	5273
PANC219	EOT	50	high	7	2	c.35G>A	p.Gly12Asp	27.02	2028	c.818G>T	p.Arg273Leu	37.93	1951
PANC253	EOT	50	low	39	2	c.35G>T	p.Gly12Val	12.55	1243	c.853G>A	p.Glu285Lys	13.38	1338	c.247C>G	p.His83Asp	14.58	2530
PANC281	EOT	50	high	67	2	c.35G>T	p.Gly12Val	30.84	1994	c.641A>G	p.His214Arg	24.3	1988
PANC149	EOT	50	high	142	5	c.35G>A	p.Gly12Asp	26.82	1991	c.515T>A	p.Val172Asp	44.86	1957
PANC201	EOT	50	high	172	5	c.35G>T	p.Gly12Val	15.16	3972	c.659A>G	p.Tyr220Cys	23.25	2073	c.386_387dup	p.Leu130Thrfs*17	29.23	1991
PANC207	EOT	50	low	176	5	c.35G>A	p.Gly12Asp	7.62	3991	c.818G>A	p.Arg273His	9	1356
PANC334	EOT	50	low	233	5	c.183A>C	p.Gln61His	12.79	1791	c.480_481delinsTT	p.MetAla160IleSer	10.57	3188
PANC67	EOT	50	low	285	1	c.35G>A	p.Gly12Asp	13.81	2325
PANC127	EOT	51	low	93	4	c.35G>A	p.Gly12Asp	8.73	1443	c.796G>T	p.Gly266*	24.63	1689
PANC208	EOT	51	low	177	5	c.35G>A	p.Gly12Asp	13.51	1776					c.172C>T	p.Arg58*	18.86	1951
PANC306	EOT	51	0	205	5
PANC70	EOT	51	low	288	1	c.35G>A	p.Gly12Asp	2.3	3384
PANC118	EOT	52	low	87	4	c.35G>A	p.Gly12Asp	8.52	1068	c.818G>A	p.Arg273His	9.54	1184	c.188T>A	p.Leu63Gln	13.72	2442
PANC203	EOT	52	high	167	5	c.34G>C	p.Gly12Arg	29.4	1871	c.916C>T	p.Arg306*	44.65	2132					c.1082G>A	p.Arg361His	43.26	2420
PANC323	EOT	52	low	222	5	c.35G>A	p.Gly12Asp	14.14	955									c.1056_1061dup	p.Tyr353_Val354dup	14.18	1396
PANC60	EOT	52	high	280	1	c.35G>A	p.Gly12Asp	19.61	1321	c.645T>G	p.Ser215Arg	29.66	3962
PANC248	EOT	53	high	33	2	c.35G>A	p.Gly12Asp	19.02	2135
PANC110	EOT	53	high	78	4	c.35G>A	p.Gly12Asp	6.5	662
PANC129	EOT	53	low	95	4	c.35G>T	p.Gly12Val	16.94	803
PANC190	EOT	53	low	127	4	c.35G>A	p.Gly12Asp	29.03	1984	c.711G>A	p.Met237Ile	2.26	1995
PANC146	EOT	53	high	139	5	c.35G>A	p.Gly12Asp	15.35	1883
PANC311	EOT	53	0	210	5
PANC54	EOT	53	high	277	1	c.35G>T	p.Gly12Val	16.09	3411	c.844C>T	p.Arg282Trp	19.17	2186	c.309_316del	p.Leu104Alafs*13	18.41	3123
PANC78	EOT	53	low	293	1
PANC252	EOT	54	high	38	2	c.35G>A	p.Gly12Asp	24.79	1194	c.576_580del	p.Gln192Hisfs*15	42.75	1677
PANC273	EOT	54	low	59	2	c.35G>A	p.Gly12Asp	14.74	1995
PANC166	EOT	54	low	155	5	c.34G>C	p.Gly12Arg	9.85	1635	c.742C>T	p.Arg248Trp	10.66	1980
PANC322	EOT	54	high	221	5	c.35G>T	p.Gly12Val	36.43	1938	c.818G>A	p.Arg273His	33.95	1467
PANC212	EOT	55	low	180	5	c.35G>T	p.Gly12Val	17.69	3979	c.524G>A	p.Arg175His	10.41	1873
PANC283	EOT	55	high	182	5	c.35G>T	p.Gly12Val	27.12	1707	c.912dup	p.Lys305*	40.23	1827
PANC289	EOT	55	high	189	5	c.35G>A	p.Gly12Asp	42.51	2049									c.1351_1375del	p.Ala451Leufs*17	27.41	9056
PANC21	EOT	55	low	253	1	c.35G>T	p.Gly12Val	11.76	3570	c.560G>A	p.Gly187Asp	18.69	3430
PANC22	EOT	55	low	254	1	c.35G>A	p.Gly12Asp	6.15	3642					c.236C>T	p.Thr79Ile	2.63	3080
PANC230	LOT	70	high	18	2	c.35G>A	p.Gly12Asp	18.22	1136	c.524G>A	p.Arg175His	25.19	1985
PANC232	LOT	70	high	20	2	c.35G>T	p.Gly12Val	19.29	2043	c.586C>T	p.Arg196*	31.75	2482
PANC211	LOT	70	low	179	5	c.34G>C	p.Gly12Arg	15.39	3984
PANC309	LOT	70	low	208	5	c.182_183delinsTC	p.Gln61Leu	12.45	2466	c.488A>G	p.Tyr163Cys	18.14	3981					c.1082G>A	p.Arg361His	17.69	1645
PANC319	LOT	70	low	218	5	c.35G>A	p.Gly12Asp	14.65	1147	c.524G>A	p.Arg175His	19.15	3844
PANC321	LOT	70	low	219	5	c.35G>A	p.Gly12Asp	8.48	2418	c.398T>G	p.Met133Arg	8.72	3967
PANC15	LOT	70	low	247	1	c.35G>A	p.Gly12Asp	9.12	3739									c.392A>G	p.Tyr131Cys	15.03	3992
PANC259	LOT	71	low	45	2	c.35G>A	p.Gly12Asp	16.99	1171
PANC109	LOT	71	high	77	4	c.35G>T	p.Gly12Val	20.54	1300
PANC112	LOT	71	high	80	4	c.35G>T	p.Gly12Val	16.38	519	c.722C>T	p.Ser241Phe	26.5	2185
PANC122	LOT	71	high	91	4					c.527G>A	p.Cys176Tyr	19.39	1057
PANC125	LOT	71	low	92	4	c.182A>T	p.Gln61Leu	19.21	1135
PANC137	LOT	71	low	108	4	c.35G>A	p.Gly12Asp	17.9	3425	c.1009_1010insTGAG	p.Arg337Leufs*11	16.46	2533
PANC153	LOT	71	high	146	5	c.34G>C	p.Gly12Arg	22.58	1820									c.1528G>T	p.Gly510*	30.45	2000
PANC36	LOT	71	high	263	1	c.35G>T	p.Gly12Val	32.64	3676	c.1024C>T	p.Arg342*	18.66	3998
PANC58	LOT	71	low	279	1	c.34G>C	p.Gly12Arg	18.58	3590	c.1024C>T	p.Arg342*	13.56	3348
PANC92	LOT	71	high	302	1	c.35G>T	p.Gly12Val	17.88	3949	c.410T>A	p.Leu137Gln	34.71	3999
PANC213	LOT	72	low	1	2	c.34G>C	p.Gly12Arg	9.58	1325	c.469G>C	p.Val157Leu	10.47	1395
PANC216	LOT	72	low	4	2	c.35G>T	p.Gly12Val	23.31	1197									c.1549_1550del	p.Ser517Hisfs*9	12.7	1890
PANC231	LOT	72	high	19	2	c.35G>A	p.Gly12Asp	18.82	1132	c.467del	p.Arg156Profs*14	24.24	2706
PANC244	LOT	72	high	31	2	c.35G>A	p.Gly12Asp	22.96	1455	c.626_627de	p.Arg209Lysfs*6	35.96	2044					c.1236C>G	p.Tyr412*	40.78	976
PANC247	LOT	72	high	36	2	c.35G>A	p.Gly12Asp	42.58	1893	c.1036G>T	p.Glu346*	25.79	2323
PANC308	LOT	72	high	207	5	c.35G>A	p.Gly12Asp	37.31	2037	c.396G>T	p.Lys132Asn	36.85	3943	c.375dup	p.Val126Cysfs*16	40.93	3931	c.1082G>A	p.Arg361His	31.79	1661
PANC335	LOT	72	high	234	5	c.35G>T	p.Gly12Val	35.42	480
PANC41	LOT	72	low	267	1	c.35G>A	p.Gly12Asp	23.93	3795	c.524G>A	p.Arg175His	13.72	3995	c.242C>G	p.Pro81Arg	12.78	3749
PANC277	LOT	73	high	63	2	c.35G>T	p.Gly12Val	27.28	1983	c.468dup	p.Val157Argfs*24	38.84	1926
PANC120	LOT	73	high	84	4					c.300del	p.Thr102Profs*21	32.8	869					c.327_328insTAAA	p.Lys110*	45.4	522
PANC123	LOT	73	low	90	4
PANC288	LOT	73	low	187	5	c.34G>T	p.Gly12Cys	14.94	1760	c.817C>T	p.Arg273Cys	16.9	3550
PANC292	LOT	73	low	192	5	c.35G>T	p.Gly12Val	12.7	378	c.743G>A	p.Arg248Gln	21.88	2148
PANC293	LOT	73	high	193	5	c.35G>A	p.Gly12Asp	28.38	807	c.524G>A	p.Arg175His	29.35	2709
PANC298	LOT	73	high	197	5	c.35G>T	p.Gly12Val	15.17	1562	c.844C>T	p.Arg282Trp	20.78	2411
PANC310	LOT	73	high	209	5	c.35G>A	p.Gly12Asp	32.23	1089	c.645T>A	p.Ser215Arg	52.04	2923					c.1081C>T	p.Arg361Cys	2.57	1130
PANC229	LOT	74	high	17	2	c.35G>T	p.Gly12Val	24.59	2521	c.637C>T	p.Arg213*	29.06	1972
PANC117	LOT	74	high	86	4	c.34G>C	p.Gly12Arg	29.81	1882	c.838A>G	p.Arg280Gly	22.96	1520	c.172C>T	p.Arg58*	27.85	2363
PANC282	LOT	74	high	181	5	c.35G>T	p.Gly12Val	34.73	1051	c.404G>A	p.Cys135Tyr	18.74	3949
PANC305	LOT	74	high	204	5	c.35G>T	p.Gly12Val	33.59	2819	c.817C>T	p.Arg273Cys	36.2	3268
PANC329	LOT	74	high	228	5	c.34G>C	p.Gly12Arg	34.43	427	c.395A>T	p.Lys132Met	31.85	2006
PANC69	LOT	74	low	287	1	c.183A>C	p.Gln61His	24.6	3996	c.725_726delinsTA	p.Cys242Lys	14.81	3916					c.1082G>A	p.Arg361His	12.56	3981
PANC258	LOT	75	low	44	2	c.35G>A	p.Gly12Asp	16.74	1219	c.706T>A	p.Tyr236Asn	17.43	3534
PANC261	LOT	75	low	47	2	c.35G>T	p.Gly12Val	16.84	1770
PANC173	LOT	75	high	116	4	c.35G>T	p.Gly12Val	35.41	3962
PANC168	LOT	75	low	120	4
PANC165	LOT	75	low	154	5	c.35G>A	p.Gly12Asp	13.34	1964					c.151-2A>T	p.?	17.81	1999
PANC307	LOT	75	low	206	5	c.35G>T	p.Gly12Val	13.06	1240	c.916C>T	p.Arg306*	2.52	2735
PANC317	LOT	75	low	216	5	c.34G>C	p.Gly12Arg	12.43	1014
PANC328	LOT	75	high	227	5	c.35G>A	p.Gly12Asp	49.66	886	c.514G>T	p.Val172Phe	71.58	2227	c.238C>T	p.Arg80*	78.69	1628
PANC332	LOT	75	high	231	5	c.35G>T	p.Gly12Val	66	1056	c.578A>T	p.His193Leu	56.86	2295					c.764G>A	p.Gly255Asp	3.46	376
PANC13	LOT	75	high	245	1	c.35G>A	p.Gly12Asp	19.81	3967	c.396_397del	p.Lys132Asnfs*16	17.17	3897					c.984C>A	p.Tyr328*	17.79	3373
PANC32	LOT	75	low	261	1					c.293C>T	p.Pro98Leu	2.7	2885
PANC86	LOT	75	low	299	1	c.34G>C	p.Gly12Arg	5.65	2161
PANC9	LOT	76	low	241	1	c.35G>A	p.Gly12Asp	16.43	2799	c.817C>T	p.Arg273Cys	12.34	2374	c.247C>T	p.His83Tyr	5.98	3994
PANC39	LOT	76	low	266	1	c.35G>A	p.Gly12Asp	2.94	3100
PANC53	LOT	76	high	276	1	c.34G>C	p.Gly12Arg	16.49	1619	c.743G>A	p.Arg248Gln	19.6	3970					c.1231_1232del	p.Ser411Leufs*17	19.93	1811
PANC68	LOT	76	high	286	1	c.35G>T	p.Gly12Val	30.56	3972	c.523C>G	p.Arg175Gly	17.68	2879
PANC90	LOT	76	low	308	1	c.35G>A	p.Gly12Asp	14.14	2093	c.584T>C	p.Ile195Thr	22.85	3891
PANC162	LOT	77	low	151	5	c.34G>C	p.Gly12Arg	12.12	1040	c.524G>A	p.Arg175His	13.31	1998
PANC163	LOT	77	high	152	5	c.35G>A	p.Gly12Asp	27.49	1437	c.706_717del	p.Tyr236_Asn239del	25.46	1905
PANC12	LOT	77	low	244	1	c.35G>A	p.Gly12Asp	10.22	3961	c.490A>G	p.Lys164Glu	8.2	3998	c.262G>T	p.Glu88*	8.64	3982	c.1081C>T	p.Arg361Cys	9	3999
PANC97	LOT	77	low	306	1	c.35G>A	p.Gly12Asp	17.52	3698
PANC268	LOT	78	high	54	2	c.35G>T	p.Gly12Val	32.55	1662
PANC269	LOT	78	low	55	2	c.35G>A	p.Gly12Asp	10.07	2373					c.233_234del	p.Leu78Hisfs*41	24.95	1920	c.1572G>T	p.Trp524Cys	10.33	2971
PANC246	LOT	78	low	69	2	c.35G>A	p.Gly12Asp	17.59	1990
PANC161	LOT	78	low	150	5	c.35G>A	p.Gly12Asp	10.96	1141	c.491del	p.Lys164Serfs*6	12.3	1967
PANC199	LOT	78	low	170	5	c.35G>T	p.Gly12Val	23.28	3965	c.455dup	p.Pro153Alafs*28	9.74	842
PANC264	LOT	79	low	50	2	c.34G>C	p.Gly12Arg	15.46	2361	c.844C>T	p.Arg282Trp	17.88	1426
PANC265	LOT	79	low	51	2	c.35G>A	p.Gly12Asp	10.25	2253
PANC267	LOT	79	low	53	2	c.34G>C	p.Gly12Arg	11.45	2079	c.514G>T	p.Val172Phe	12.6	1579	c.259del	p.Arg87Glyfs*59	19.74	1439
PANC131	LOT	79	high	98	4	c.34G>C	p.Gly12Arg	22	541	c.818G>A	p.Arg273His	35.8	824					c.1586T>A	p.Leu529*	24.39	988
PANC198	LOT	79	low	123	4
PANC194	LOT	79	low	131	4	c.34G>C	p.Gly12Arg	31.93	1995	c.488A>G	p.Tyr163Cys	23.19	608	c.302G>A	p.Gly101Glu	2.17	414	c.1073G>A	p.Gly358Glu	5.07	1994
PANC143	LOT	79	high	136	5	c.35G>A	p.Gly12Asp	55.75	1227	c.797G>A	p.Gly266Glu	86.36	1870	c.329G>A	p.Trp110*	87.39	1998
PANC202	LOT	79	low	173	5	c.34G>C	p.Gly12Arg	13.73	2156	c.743G>A	p.Arg248Gln	12.22	3943	c.307_308del	p.Arg103Alafs*16	10.19	3917	c.1157G>A	p.Gly386Asp	6.26	1167
PANC284	LOT	79	high	183	5	c.34G>C	p.Gly12Arg	52.57	2642	c.388C>G	p.Leu130Val	33.1	3970	c.151G>A	p.Val51Ile	8.15	2012
PANC220	LOT	80	high	8	2	c.34G>T	p.Gly12Cys	20.01	1824	c.584T>C	p.Ile195Thr	21.03	2068
PANC275	LOT	80	high	61	2	c.35G>T	p.Gly12Val	22.7	1987	c.818G>A	p.Arg273His	25.97	1991					c.1506G>C	p.Arg502Ser	21.08	1992
PANC121	LOT	80	high	89	4	c.35G>A	p.Gly12Asp	28.16	824	c.832C>A	p.Pro278Thr	33.14	1011					c.1345C>T	p.Gln449*	19.86	3691
PANC204	LOT	80	high	174	5	c.35G>T	p.Gly12Val	27.79	2461
PANC80	LOT	80	high	295	1	c.34G>C	p.Gly12Arg	18.01	3993	c.770T>A	p.Leu257Gln	24.34	3997
PANC271	LOT	81	high	57	2	c.34G>C	p.Gly12Arg	33.95	1985									c.1157G>T	p.Gly386Val	44.54	1996
PANC240	LOT	82	low	28	2	c.34_35delinsCT	p.Gly12Leu	11.28	1498
PANC274	LOT	82	high	60	2	c.34G>C	p.Gly12Arg	27.92	1995	c.574C>T	p.Gln192*	44.59	1987					c.570dup	p.Ser191Ilefs*15	39.63	1991
PANC35	LOT	82	low	262	1	c.35G>T	p.Gly12Val	18.37	3108	c.581T>G	p.Leu194Arg	15.93	3987	c.338_344delinsG	p.Leu113_Val115delinsArg	13.45	3784
PANC239	LOT	83	high	27	2	c.34G>C	p.Gly12Arg	35.71	2226	c.1024C>T	p.Arg342*	17.84	3038
PANC241	LOT	83	low	29	2	c.35G>T	p.Gly12Val	12.25	841	c.855G>A	p.Glu285Glu	2.52	992					c.302G>A	p.Trp101*	10.75	1274
PANC177	LOT	83	high	158	5	c.34G>C	p.Gly12Arg	26.46	1984	c.916C>T	p.Arg306*	35.15	2000
PANC160	LOT	85	low	149	5	c.35G>T	p.Gly12Val	26.1	1345	c.455C>G	p.Pro152Arg	1.75	1996
PANC189	LOT	86	low	126	4
PANC263	LOT	88	high	49	2					c.474C>T	p.Arg158Arg	30.47	2340

## Sheet: Table S6
Table S6 Clinical features of patients included in proteomic analysis by 2D-DIGE
		EOT (10)	LOP (14)	p
Sexe (n = Homme (%)) n=255		7 (70)	6 (42.8)	0.368
Age (median (min-max)) n=230		74 (70-85)	48.5 (34-50)	<0.0001
T n=24				1
	t1
	t2	1	2
	t3	9	12
	t4
N n=24				0.704
	N0	2	5
	N1	8	9
M n=24				1
	M0	10	14
Grade n=24				0.853
	Well Differentiated	-	-
	Medium Diff.	1	3
	Poorly Diff.	9	11
	Unknown	-	-
Sample size (mm mean - CI95) n=24		39.4 (28.9-49.8)	33.1 (24.7-41.4)	0.15

## Sheet: Table S7
Table S7: Identified proteins from 2D-DIGE experiments.
Spot gel 2D	Protein Name	Gene	Location	UniprotKB ID	MW (kDa)	Total protein expression				Carbonylated protein expression
						EOP TvsNT	LOP TvsNT	T EOPvsLOP	NT EOPvsLOP	EOP TvsNT	LOP TvsNT	T EOPvsLOP	NT EOPvsLOP
394	Adenylyl cyclase-associated protein 1	CAP1	CM	Q01518	51.901	1.47	2.28	1.20			-1.8
459	ATP-dependent RNA helicase DHX8	DHX8	N	Q14562	139.315			1.28		1.92
634	Phenazine biosynthesis-like domain-containing protein	PBLD	0	P30039	31.785	-4.5	-3.6	1.30
593	Malate dehydrogenase	MDH1	C	P40925	36.426	-1.2		1.32
544	3-hydroxyisobutyryl-CoA hydrolase	HIBCH	Mit	Q6NVY1	43.482	-1.5		1.32		1.57	1.65
524	Acetyl-CoA acetyltransferase	ACAT1	Mit	P24752	45.2	-1.6		1.32		1.79
477	POTE ankyrin domain family member F	POTEF	C	A5A3E0	121.445		1.94	1.35			-1.7		1.46
574	Chymotrypsin-C	CTRC		Q99895	29.484		2.03	1.36			-2.1
609	Guanine nucleotide-binding protein subunit beta-2-like 1	GNB2L1	Cm	P63244	35.077	-3.0	-1.9	1.37		2.47	1.51
468	Rab GDP dissociation inhibitor beta	GDI2	C.m	P50395	50.663	-2.2		1.39
479	Fumarate hydratase	FH	C	P07954	54.637		1.71	1.41			-1.4
397	Alpha-amylase 2B	AMY2B	s	P19961	57.71	-6.2	-4.4	1.44		2.14
495	Isocitrate dehydrogenase [NADP]	IDH1	C	O75874	46.659	-1.6		1.51		1.62
637	Trypsin-1	PRSS1	s	P07477	26.558	-3.8	-2.5	1.54			-2.1
383	Pancreatic lipase-related protein 2	PNLIPRP2	s	P54317	51.947	-1.8		1.60		2.35
488	Elongation factor Tu	TUFM	Mit	P49411	49.542	-4.8	-2.4	1.69		2.30
467	Elongation factor 1-alpha 1	EEF1A1	C. N	P68104	50.141		1.64	1.77
463	Glycine amidinotransferase	GATM	mMit	P50440	48.455	-6.7	-3.1	1.84		2.55	1.40
201	Endoplasmin	HSP90B1	ER	P14625	92.469	-1.4
218	Elongation factor 2	EEF2	C. N	P13639	95.338	-2.0				2.68			1.88
239	X-ray repair cross-complementing protein 5	XRCC5	N	P13010	82.705	1.61	2.57						1.41
259	Protein-glutamine gamma-glutamyltransferase 2	TGM2	0	P21980	77.329	1.87	3.00
260	Coagulation factor XIII A chain	F13A1	C. s	P00488	83.267	1.52	2.98				-2.3		1.50
274	Serotransferrin	TF	s	P02787	77.064	1.57	2.05				-2.1		1.39
284	78 kDa glucose-regulated protein	HSPA5	ER	P11021	72.333	-2.3	-1.6			2.44
296	Transketolase	TKT	0	P29401	67.878	2.03	1.85			-1.5	-1.6	1.45	1.46
302	Far upstream element-binding protein 1	FUBP1	N	Q96AE4	67.56	1.53	2.13				-1.8		1.53
332	Heat shock cognate 71 kDa protein	HSPA8	C. N	P11142	70.898	1.35	1.98			2.32
340	Serum albumin	ALB	s	P02768	69.367	1.98	2.58				-1.7
387	Protein disulfide-isomerase	P4HB	ER	P07237	57.116	-2.5	-2.3			2.53
389	Plasminogen activator inhibitor 1 RNA-binding protein	SERBP1	C. N	Q8NC51	44.965	1.65	2.37				-1.8
390	Fibrinogen beta chain	FGB	s	P02675	55.928	1.90	2.96				-1.9
400	Pancreatic alpha-amylase	AMY2A	s	P04746	57.707	2.49	3.64			-1.3	-2.4		1.57
401	Tubulin alpha-1B chain	TUBA1B	C	P68363	50.152	1.78	2.23
418	Kinesin-like protein KIF6	KIF6	C	Q6ZMV9	92.569	3.03	4.56			-2.0	-2.8		1.39
419	Ig gamma-1 chain C region	IGHG1	s	P01857	36.106	2.87	3.76			-1.8	-2.6
420	Procollagen galactosyltransferase 1	COLGALT1	ER	Q8NBJ5	71.636	2.07	2.93			-1.7	-2.3
422	Keratin. type II cytoskeletal 8	KRT8	C	P05787	53.704					3.07
425	Desmin	DES	C	P17661	53.536	1.98	2.60				-2.0
437	4-trimethylaminobutyraldehyde dehydrogenase (TMABADH)	ALDH9A1	C	P49189	53.802		2.18
438	ATP synthase subunit beta	ATP5B	mMit	P06576	56.56	2.06	2.47
440	Pancreatic triacylglycerol lipase	PNLIP	s	P16233	51.157	1.45	2.29				-1.7
443	4-aminobutyrate aminotransferase	ABAT	Mit	P80404	56.439		2.00				-1.8
453	Alpha-enolase	ENO1	C	P06733	47.169	2.30	3.42				-2.0
478	Actin. cytoplasmic 1 (Beta-actin)	ACTB	Cleaved	P60709	41.737		1.30
486	Carboxypeptidase A2	CPA2	s	P48052	47.03	-3.6	-2.5			3.88
489	Cytochrome b-c1 complex subunit 2	UQCRC2	Mit	P22695	48.443	1.62	2.55				-1.5
491	Carboxypeptidase B	CPB1	s	P15086	47.368	-8.4	-4.3			2.53	2.20
507	Phosphoglycerate kinase 1	PGK1	C	P00558	44.615	-1.5				1.68
511	Carboxypeptidase A1	CPA1	s	P15085	47.14	-1.4
519	Leukocyte elastase inhibitor	SERPINB1	C	P30740	42.742	-1.5					1.43
527	Aspartate aminotransferase	GOT1	C	P17174	46.248	-1.3				1.81
530	Actin-related protein 2	ACTR2	C	P61160	44.761		1.63				-1.6
536	UDP-glucuronic acid decarboxylase 1	UXS1	Golgi	Q8NBZ7	47.577	1.68	1.50
539	Sialic acid synthase	NANS	0	Q9NR45	40.308	-1.4				1.85	1.39
541	Alcohol dehydrogenase [NADP(+)]	AKR1A1	0	P14550	36.573	-1.4
542	Nucleolar protein 56 (Nucleolar protein 5A)	NOP56	N	O00567	66.05	-1.5				2.07
547	Glyceraldehyde-3-phosphate dehydrogenase	GAPDH	C	P04406	36.053	1.52	1.99				-1.4
549	Heterogeneous nuclear ribonucleoproteins C1/C2	HNRNPC	N	P07910	33.67	1.46	1.53
553	Annexin A2	ANXA2	s	P07355	38.604	1.74	2.44			-1.5	-2.2
554	Actin. aortic smooth muscle	ACTA2	C	P62736	42.009	1.83	1.73				-2.0
575	Malate dehydrogenase	MDH2	Mit	P40926	35.503		1.40				-1.5
584	Elongation factor 1-delta	EEF1D	N	P29692	31.122	2.36	2.36				-2.5		1.67
589	Thioredoxin-like protein 1	TXNL1	C	O43396	32.251	2.45	2.49				-2.5
590	L-lactate dehydrogenase B chain	LDHB	C	P07195	36.638	-1.3
592	Keratin. type II cytoskeletal 1	KRT1	Cm	P04264	66.039	1.84	2.02				-1.7		1.68
600	Solute carrier family 22 member 11	SLC22A11	Cm	Q9NSA0	59.972	1.63	2.17				-1.6
611	Inorganic pyrophosphatase 2	PPA2	Mit	Q9H2U2	37.92	-2.3	-2.0			4.19
617	Annexin A4	ANXA4	0	P09525	35.883	-1.5
628	Chymotrypsin-like elastase family member 3A	CELA3A	s	P09093	29.489	-4.2	-3.1
630	Chymotrypsin-like elastase family member 3B	CELA3B	0	P08861	29.263	-2.9	-2.2
635	Proteasome activator complex subunit 2 (11S regulator complex subunit beta)	PSME2	0	Q9UL46	27.402	-1.3					-3.1
640	HEAT repeat-containing protein 9; C17orf66	HEATR9	#N/A	A2RTY3	65.681	-1.6				1.51			1.42
644	Trypsin-3	PRSS3	s	P35030	32.529	-2.7	-1.9
645	Chymotrypsinogen B2	CTRB2	s	Q6GPI1	27.923	-3.1	-2.5
648	Electron transfer flavoprotein subunit beta	ETFB	Mit	P38117	27.844	-2.9	-1.6			1.79
651	Proteasome subunit alpha type-7	PSMA7	C. N	O14818	27.887	-1.6					-1.7		1.38
658	Peroxiredoxin-6	PRDX6	C	P30041	25.035	-1.6	-1.4				-1.7
661	Triosephosphate isomerase	TPI1	0	P60174	30.791	1.71	2.10
670	Rho GDP-dissociation inhibitor 1	ARHGDIA	C	P52565	23.207	1.73	2.33				-1.7
672	NADH dehydrogenase [ubiquinone] 1 beta subcomplex subunit 9	NDUFB9	Mit	Q9Y6M9	21.831	-1.5	-1.6			1.67	1.91
674	Peroxiredoxin-4	PRDX4	C	Q13162	30.54	-1.8	-2.0			2.14	1.57
680	Enoyl-CoA hydratase	ECHS1	Mit	P30084	31.387	1.69	1.85
690	Proteasome subunit beta type-5	PSMB5	C. N	P28074	28.48	-1.3
691	Peroxiredoxin-1	PRDX1	C	Q06830	22.11	2.19	3.13				-2.0
698	Thioredoxin-dependent peroxide reductase	PRDX3	Mit	P30048	27.693	-1.4	-1.3			1.78	1.65
700	40S ribosomal protein S5	RPS5	0	P46782	22.876	1.52	2.20						1.55
712	Phosphatidylethanolamine-binding protein 1	PEBP1	C	P30086	21.057	-1.8	-1.7			1.85	1.74
714	Apolipoprotein A-I	APOA1	s	P02647	30.778	1.80	1.69				-1.4
717	Glutathione S-transferase P	GSTP1	C. Mit. N	P09211	23.356	1.91	1.94				-1.5
738	Replication factor C subunit 3	RFC3	N	P40938	40.556		1.97				-1.6
746	60S ribosomal protein L12	RPL12	0	P30050	17.819	2.18	2.43			-2.0	-2.5
753	Anterior gradient protein 2 homolog	AGR2	s	O95994	19.979	1.84	2.14			-1.5	-1.8
756	Destrin	DSTN	0	P60981	18.506	-1.4
763	Nucleoside diphosphate kinase A	NME1	C	P15531	17.149		1.29
771	Translocon-associated protein subunit delta	SSR4	ER	P51571	18.999	-1.5	-1.2			2.04
772	Phospholipase A2	PLA2G1B	s	P04054	16.36	1.33	1.86				-1.5		1.37
775	Peptidyl-prolyl cis-trans isomerase A	PPIA	C	P62937	18.012		1.30
776	Activating signal cointegrator 1 complex subunit 3	ASCC3	C. N	Q8N3C0	251.46	1.47	1.61				-1.9
780	Lithostathine-1-alpha	REG1A	s	P05451	18.731	-2.1	-1.7
781	Cytochrome b5	CYB5A	ER	P00167	15.33	-1.5	-1.7
788	Glial fibrillary acidic protein	GFAP	C	P14136	49.88	-3.0	-2.0			3.04	2.26
789	Profilin-1	PFN1	C	P07737	15.054	2.05	2.70				-2.1		1.55
790	Single-stranded DNA-binding protein	SSBP1	Mit	Q04837	17.26								1.30
804	40S ribosomal protein S19	RPS19	N	P39019	16.06	1.67	2.09				-1.4
806	Hemoglobin subunit alpha	HBA1	0	P69905	15.258	-3.4	-2.8			2.80	2.12
814	Small nuclear ribonucleoprotein Sm D2	SNRPD2	C. N	P62316	13.527								1.58
819	Histone H2B type 1-K	HIST1H2BK	N	O60814	13.89	1.78	1.95				-1.5
827	Hemoglobin subunit beta	HBB	0	P68871	15.998	-1.4	-1.4				1.40
830	Colipase	CLPS	s	P04118	11.954	-3.4	-2.4			3.46	2.79
833	Galectin-1	LGALS1	s	P09382	14.716	3.22	3.45				-2.6
844	Thioredoxin	TXN	C. N	P10599	11.737	1.65	1.58				-1.5
849	Hemoglobin subunit gamma-1	HBG1	0	P69891	16.14	-1.7	-1.5
867	Spectrin alpha chain. non-erythrocytic 1	SPTAN1	C	Q13813	284.539	-1.4				2.19	1.55
872	Enhancer of rudimentary homolog	ERH	0	P84090	12.259	1.85	1.98				-1.6		1.47
916	Keratin. type II cytoskeletal 2 epidermal	KRT2	0	P35908	65.433	-3.2	-2.6
917	Ubiquitin-40S ribosomal protein S27a	RPS27A	C. N	P62979	17.965	1.73	1.74
919	Proteasome subunit alpha type-1	PSMA1	C. N	P25786	29.556	-1.5
926	tRNA-dihydrouridine(20) synthase [NAD(P)+]-like	DUS2	C	Q9NX74	55.05	3.49	5.58			-1.8	-2.0
934	Carbonic anhydrase 1	CA1	C	P00915	28.87	-3.1	-2.7
